# Supplementary material for: Identification and Evolution of TGF-β Signaling Pathway Members in Twenty-Four Animal Species and Expression in Tilapia
Source: Int J Mol Sci. 2018 Apr 11;19(4):1154. doi: 10.3390/ijms19041154 (PMC5979292; doi:10.3390/ijms19041154)
Supplement: Supplementary file 1 [file ijms-19-01154-s001.zip]

Archive with 11 entries (11 files):
- Figure S1.tif
- Figure S2.tif
- Figure S3.tif
- Figure S4.tif
- Figure S5.tif
- Figure S6.tif
- Supplemental Figures.doc
- Table S1.xlsx
- Table S2.xlsx
- Table S3.xlsx
- Table S4.docx
