# Supplementary material for: Identification and Evolution of TGF-β Signaling Pathway Members in Twenty-Four Animal Species and Expression in Tilapia
Source: Int J Mol Sci. 2018 Apr 11;19(4):1154. doi: 10.3390/ijms19041154 (PMC5979292; doi:10.3390/ijms19041154)
Supplement: Supplementary file 1 [file ijms-19-01154-s001.zip › Table S1.xlsx]

## Sheet: Sheet1
Table S1. The numbers of TGF-β pathway genes in 24 representative animal species we analyzed.
	Taxa	Species	English name	WGDs	TGF-β ligands			TGF-β receptors			Smads
					Total	BMP-like	TGF-β-like	Total	Type I	Type II	Total	Smad1/5/8	Smad2/3	Smad4	Smad6/7
Invertebrate	Porifera	Amphimedon queenslandica	Sponges	/	8	0	3	6	5	1	6	2	2	2	0
	Placozoa	Trichoplax adhaerens	Trichoplax	/	5	4	1	3	2	1	4	1	1	1	1
	Cnidaria	Hydra vulgaris	Jellyfish	/	7	4	3	8	4	4	3	1	1	1	0
	Cestoidea	Echinococcus multilocularis	Tapeworm	/	3	2	1	6	4	2	4	2	1	1	0
	Nematoda	Caenorhabditis elegans	Nematode	/	5	2	3	3	2	1	7	3	1	2	1
	Annelida	Helobdella robusta	Leech	/	4	2	2	4	3	1	4	1	1	2	0
	Mollusca	Crassostrea gigas	Oyster	/	8	5	3	5	3	2	5	1	2	1	1
	Arthropoda	Drosophila melanogaster	Fruit fly	/	7	4	3	5	3	2	4	1	1	1	1
	Echinodermata	Paracentrotus lividus	Common urchin	/	7	3	4	3	2	1	2	1	0	0	1
Chordate	Urochordata	Ciona intestinalis	Vase tunicate	/	7	4	3	4	3	1	5	1	2	1	1
	Cephalochordata	Branchiostoma floridae	Lancelet	/	8	4	4	5	3	2	4	1	1	1	1
	Cyclostomata	Petromyzon marinus	Lamprey	1R/2R	12	7	5	8	5	3	3	1	0	1	1
	Gnathostomata	Callorhinchus milii	Elephant shark	2R	33	17	16	13	8	5	7	2	2	1	2
		Latimeria chalumnae	Coelacanth		40	20	20	14	8	6	10	3	2	2	3
		Xenopus tropicalis	Western clawed frog		44	31	13	13	7	6	10	3	2	2	3
		Python bivittatus	Burmese python		32	14	18	14	8	6	9	3	2	1	3
		Gallus gallus	Chicken		34	17	17	13	7	6	8	3	2	1	2
		Homo sapiens	Human		37	17	20	12	7	5	8	3	2	1	2
		Lepisosteus oculatus	Spotted gar		40	23	17	14	8	6	9	3	2	2	2
		Takifugu rubripes	Fugu	3R	43	23	20	16	9	7	13	3	4	3	3
		Oreochromis niloticus	Nile Tilapia		49	24	25	20	10	10	14	3	4	4	3
		Oryzias latipes	Medaka		45	22	23	18	10	8	13	3	4	3	3
		Danio rerio	Zebrafish		50	24	26	20	11	9	13	3	3	4	3
		Cyprinus carpio	Common carp	4R	82	45	37	36	22	14	31	8	8	8	7
Note: 5 unclassified ligands were identified in Amphimedon queenslandica.
