# Supplementary material for: Identification and Evolution of TGF-β Signaling Pathway Members in Twenty-Four Animal Species and Expression in Tilapia
Source: Int J Mol Sci. 2018 Apr 11;19(4):1154. doi: 10.3390/ijms19041154 (PMC5979292; doi:10.3390/ijms19041154)
Supplement: Supplementary file 1 [file ijms-19-01154-s001.zip › Table S2.xlsx]

## Sheet: tgfβ ligands
Table S2. Inventory of the TGF-β ligands, receptors and smads in all examined animals.
Table S2a. Inventory of the TGF-β ligands in all examined animals
Common carp (Cyprinus carpio)		Nile tilapia (Oreochromis niloticus)		Zebrafish (Danio rerio)		Medaka (Oryzias latipes)		Fugu (Takifugu rubripes)		Spotted gar (Lepisosteus oculatus)		Human (Homo sapiens)		Mouse (Mus musculus )		Western clawed frog (Xenopus tropicalis)		Mountain slow frog (Nanorana parkeri)		Burmese python (Python bivittatus)		Gecko (Gekko japonicus)		Green anole (Anolis carolinensis )		Chicken (Gallus gallus)		Zebra finch (Taeniopygia guttata)		Turkey (Meleagris gallopavo)		Coelacanth (Latimeria chalumnae)		Whale shark (Rhincodon typus)		Elephant shark (Callorhinchus milii)		Lamprey (Petromyzon marinus)		Lancelet (Branchiostoma floridae)		Vase tunicate (Ciona intestinalis)		Common urchin (Paracentrotus lividus)		Fruit fly (Drosophila melanogaster)		Oyster (Crassostrea gigas)
Symbol	Accession No	Symbol	Accession No	Symbol	Accession No	Symbol	Accession No	Symbol	Accession No	Symbol	Accession No	Symbol	Accession No	Symbol	Accession No	Symbol	Accession No	Symbol	Accession No	Symbol	Accession No	Symbol	Accession No	Symbol	Accession No	Symbol	Accession No	Symbol	Accession No	Symbol	Accession No	Symbol	Accession No	Symbol	Accession No	Symbol	Accession No	Symbol	Accession No	Symbol	Accession No	Symbol	Accession No	Symbol	Accession No	Symbol	Accession No	Symbol	Accession No
TGFB1AA	XP_018971895.1	TGFB1B	XP_003459502	TGFB1A	NP_878293	TGFB1A	XP_004075270	TGFB1A	XP_011606879	TGFB1	XP_015196176	TGFB1	XP_011525544	TGFB1	NP_035707	TGFB1	XP_002939433	TGFB1	XP_018428269	TGFB1	XP_007421553	TGFB1	XP_015282748	TGFB1	XP_003222953	TGFB1	NP_001305385	TGFB2	XP_004175147	TGFB2	XP_010704997	TGFB1	XP_005987924	TGFB2A	XP_020366752	TGFB2A	XP_007902706	BMP2/4A	AAT12414	GDF8/11	XP_002599461	TGFB	NP_001071838	TGFB	AIF71192	INHB	NP_651942/FBgn0024913	NODAL	XP_011447085.1
TGFB1AB	XP_018971903.1	TGFB2A	XP_005464049	TGFB1B	XP_692338	TGFB2A	XP_004073197	TGFB2A	XP_003965777	TGFB2	XP_006625748	TGFB2	NP_001129071	TGFB2	NP_001316036	TGFB2	XP_002936067	TGFB2	XP_018422604	TGFB2a	XP_015742830	TGFB2	XP_015266485	TGFB2	XP_003216034	TGFB2	NP_001026216	TGFB3	XP_012429376	TGFB3	XP_010710066	TGFB2A	XP_005998998	TGFB3	XP_020376834	TGFB2B	XP_007883723	BMP2/4B	AAT12415	INHB	XP_002599462	LEFTY	NP_001071997	INHB	ACZ60068	DAW	NP_523461.1/FBgn0031461	GDF8/11	XP_011439881.2
TGFB1BA	XP_018927916.1	TGFB2B	XP_003444651	TGFB2A	NP_919366	TGFB3A	XP_004082378	TGFB2B	XP_003970254	TGFB3	XP_006632266	TGFB3	NP_003230	TGFB3	NP_033394	INHBA	XP_002933452	INHBA	XP_018415122	TGFB2b	XP_007434440	TGFB3	XP_015273832	TGFB3	XP_003214485	TGFB3	NP_990785	INHBA	XP_002198753	INHBA	XP_010711404	TGFB2B	XP_005988913	TGFB3	XP_020390712	TGFB3	AGO58464	BMP2/4C	AAT12416	LEFTY	XP_002589219	NODAL	NP_001072000	LEFTY	AAS00535	MYO	NP_726604.1/FBgn0026199	INHB	XP_011453034.1
TGFB1BB	XP_018920531.1	TGFB3A	XP_003453117	TGFB2B	XP_688180	TGFB3B	XP_004083364	TGFB3A	XP_003962498	INHBA	XP_006634550	INHBA	NP_002183	INHBA	NP_032406	INHBB	AAI35711	INHBB	XP_018428246	TGFB3	XP_007432369	INHBA	XP_015273392	INHBA	XP_003222383	INHBA	NP_990727	INHBC	XP_002199911	INHBB	XP_010712201	TGFB3	XP_005986600	INHBA	XP_020390110	INHBA	XP_007896296	GDF5/6/7	ADO33110	NODAL	XP_002610947	BMP5/6/7/8	NP_001071664	NODAL	AAS00534	MAV	NP_524626.1/FBgn0039914	BMP2/4A	XP_011434596.1
TGFB2AA	XP_018952095.1	TGFB3B	XP_003455646	TGFB3A	NP_919367	INHBAA	XP_011486947	TGFB3B	XP_003971715	INHBB	XP_006636306	INHBB	NP_002184	INHBB	NP_032407	INHBC	XP_002939470	INHBC	XP_018425078	INHBA	XP_007426366	INHBB	XP_015264999	INHBB	XP_003214948	INHBB	NP_990537	INHA	XP_002196450	INHBC	XP_019473894	INHBA	XP_006012178	INHBB	XP_020383085	INHBB	XP_007894560	GDF8/11	ENSPMAG00000003876	GDF3	XP_002589220	ADMP	NP_001071985	BMP2/4	ABG00199	DPP	NP_477311.1/FBgn0000490	BMP5/6/7/8	XP_011428157.1
TGFB2AB	XP_018974530.1	INHBAA	XP_005461911	INHBAA	NP_570991	INHBAB	XP_004078981	INHBAA	XP_011606472	INHBE	XP_015199602	INHBC	NP_005529	INHBC	NP_034695	INHA	NP_001027522	INHBE	XP_018424917	INHBB	XP_007427802	INHA	XP_015269995	INHBE	XP_003223677	INHBC	XP_015128069	GDF1	XP_012426767	GDF1	XP_003213340	INHBB	XP_005990626	INHA	XP_020384975	INHBC	XP_007909635	INHB	ENSPMAG00000002367	ADMP	XP_002604737	GDF3	NP_001072008	GDF3	ABG00200	GBB	NP_477340.1/FBgn0024234	BMP3	XP_011415620.1
TGFB2B	XP_018970581.1	INHBAB	XP_003459884	INHBAB	NP_001018166	INHBBA	XP_011481705	INHBBA	XP_003962184	INHA	XP_015214647	INHBE	NP_113667	INHBE	NP_032408	GDF1	AAI61554	INHA	XP_018418536	INHBE	XP_007434140	GDF1	XP_015261120	INHA	XP_003215109	INHBE	XP_015128061	GDF5	XP_002186862	GDF8	NP_001290090	INHBC	XP_005986412	GDF3	XP_020371459	INHBE	XP_007884319	INHB	ENSPMAG00000007293	BMP2/4	XP_002596858	BMP3	NP_001071987	BMP5/6/7/8	ALH23422	SCREW	NP_524863.3/FBgn0005590	BMP2/4B	XP_011431554.1
TGFB3A	XP_018932974.1	INHBBA	XP_005452065	INHBBA	NP_571143	INHBE	XP_004068817	INHBBB	XP_003966685	GDF3	XP_006625997	INHA	NP_002182	INHA	NP_034694	GDF3	NP_001007905	GDF1	XP_018423575	INHA	XP_007435767	GDF5	XP_015263702	GDF5	XP_003220519	INHA	XP_015145188	GDF7	XP_002188421	GDF9	XP_003210532	INHBE	XP_005986413	GDF3	XP_020371466	INHA	XP_007908526	GDF3	ENSPMAG00000005665	BMP5/6/7/8	XP_002588013							BMP5/6/7/8	XP_011426448.1
TGFB3B	XP_018976193.1	INHBBB	XP_005459225	INHBBB	XP_005172993	INHA	XP_011484122	INHBE	XP_003973544	GDF5	XP_006639737	GDF1	NP_001483	GDF1	NP_032133	GDF5	NP_001128589	GDF3	XP_018423586	GDF3	XP_007430396	GDF6	XP_015265306	GDF6	XP_003219548	GDF3	NP_990542	GDF8	XP_002195143	GDF10	XP_010712833	INHA	XP_005991833	GDF5	XP_020378686	GDF3	XP_007903671	BMP10	ENSPMAG00000005753	BMP5/6/7/8	XP_002595999.1
INHBBB	XP_018929823.1	INHBE	XP_003451871	INHBE	XP_002662616	GDF3	XP_004081483	GDF3	XP_003961730	GDF6	XP_006635621	GDF3	NP_065685	GDF3	NP_032134	GDF6	NP_001016077	GDF5	XP_018429439	GDF5	XP_007429096	GDF7	XP_015265564	GDF7	XP_003215511	GDF5	NP_989669	GDF9	XP_012430329	GDF11	XP_010725179	GDF3	XP_005991183	GDF6	XP_020373282	GDF5	XP_007909575	LEFTY	ENSPMAG00000001240	BMP5/6/7/8	XP_002599470.1
INHBBA1	XP_018966039.1	INHA	XP_003453222	INHA	NP_001038669	GDF5	XP_004068769	GDF6A	XP_003965944	GDF7	XP_006626437	GDF5	NP_000548	GDF5	NP_032135	GDF7	XP_002934530	GDF6	XP_018411666	GDF6	XP_007428945	GDF8	XP_015261067	GDF8	XP_003217468	GDF6	XP_015138421	GDF10	XP_012429912	GDF15	XP_019465517	GDF5	XP_006007743	GDF7	XP_020387327	GDF6	XP_007886562	BMP3	ENSPMAG00000005761
INHBBA2	XP_018923620.1	GDF3	XP_003454938	GDF3	NP_571023	GDF6A	XP_004074134	GDF6B	XP_003979688	GDF8	XP_006636687	GDF6	NP_001001557	GDF6	NP_038554	GDF8	XP_002931568	GDF7	XP_018423678	GDF7	XP_015745228	GDF9	XP_015284638	GDF9	XP_003217433	GDF7	XP_015140564	BMP2	XP_012427729	BMP2	XP_010704925	GDF6	XP_006007197	GDF8	XP_020377163	GDF7	XP_007905190	TGFB2	ENSPMAG00000001994
INHBAA	XP_018922094.1	GDF5	XP_003456284	GDF5	XP_002662587	GDF6B	XP_004086677	GDF8A	NP_001027843	GDF9	XP_006631933	GDF7	NP_878248	GDF7	NP_001299805	GDF9	XP_002935305	GDF8A	XP_018425732	GDF8	XP_007425372	GDF10	XP_015266059	GDF11	XP_008112621	GDF8	NP_001001461	BMP3	XP_004186199	BMP3	XP_019470661	GDF7	XP_006000041	GDF9	XP_020381488	GDF8	XP_007888340
INHBAB	XP_018959469.1	GDF6A	XP_005472640	GDF6A	NP_001153466	GDF8A	NP_001188428	GDF8B	NP_001027844	GDF10	XP_006630374	GDF8	NP_005250	GDF8	NP_034964	GDF10	XP_004915891	GDF8B	XP_018425733	GDF9	XP_007431951	GDF11	XP_015261359	GDF15	XP_008123359	GDF9	NP_996871	BMP4	XP_002200447	BMP4	XP_005986540	GDF8	XP_005996604	GDF10	XP_020370867	GDF9	XP_007889644
INHBE	XP_018961803.1	GDF6B	XP_003447323	GDF6B	NP_571062	GDF9	XP_004073386	GDF9	XP_003970451	GDF11	XP_006629278	GDF9	NP_005251	GDF9	NP_032136	GDF11	XP_002934559	GDF9	XP_018418723	GDF11	XP_007442436	GDF15	XP_015276529	BMP2	XP_003215357	GDF10	XP_421648	BMP5	XP_002195025	BMP5	XP_006007996	GDF9	XP_006003279	GDF11	XP_020381678	GDF10	XP_007902779
INHBE	XP_018952169.1	GDF7	XP_003457259	GDF7	XP_694563	GDF10A	XP_011471778	GDF10A	XP_011601672	GDF15	XP_006639990	GDF10	NP_004953	GDF10	NP_665684	GDF15	XP_012809311	GDF10	XP_018422950	BMP2	XP_007427091	BMP2	XP_015282750	BMP3	XP_008109190	GDF11	XP_015128059	BMP6	XP_012426929	BMP6	XP_010706757	GDF10	XP_005992509	BMP2	XP_020370331	GDF11	XP_007909838
GDF8AA	XP_018972935.1	GDF8A	XP_003446583	GDF8A	NP_001004122	GDF10B	XP_011482791	GDF10B	XP_003961585	BMP2	XP_006625996	GDF11	NP_005802	GDF11	NP_034402	BMP2	NP_001015963	GDF11	XP_018417520	BMP3	XP_007425424	BMP3	XP_015271955	BMP4	NP_990568	GDF15	XP_015155568	BMP7	XP_012425717	BMP7	XP_019477846	GDF11	XP_005986246	BMP3	XP_020386671	BMP2	XP_007903697
GDF8AB	XP_018919864.1	GDF8B	XP_003458880	GDF8B	NP_571094	GDF11	XP_004069162	GDF11	XP_011611997	BMP3	XP_015219997	GDF15	NP_004855	GDF15	NP_035949	BMP3	XP_002934044	GDF15	XP_018425319	BMP4	XP_007436934	BMP4	XP_015276337	BMP5	XP_015140306	BMP2	NP_989689	BMP9	XP_004174850	BMP8A	XP_010721844	GDF15	XP_005993227	BMP4	XP_020366078	BMP3	XP_007895156
GDF8BA	XP_018960963.1	GDF9	XP_003455214	GDF9	NP_001012383	BMP2B	NP_001098378	GDF15	XP_003975791	BMP4	XP_006632479	BMP2	NP_001191	BMP2	NP_031579	BMP4	XP_012823913	BMP2	XP_018422158	BMP5	XP_015263785	BMP4	XP_008121217	BMP6	XP_008113199	BMP3	XP_015131733	BMP10	XP_002196610	BMP9	XP_003208056	BMP2	XP_005991150	BMP5	XP_020370652	BMP4	XP_007886339
GDF8BB	XP_018960964.1	GDF10A	XP_005474200	GDF10A	XP_691459	BMP3	XP_004073050	BMP2B	XP_003971573	BMP5	XP_006638923	BMP3	NP_001192	BMP3	NP_001297606	BMP5	XP_002934893	BMP3	XP_018414512	BMP6	XP_015279633	BMP5	XP_003226111	BMP7	XP_008113448	BMP4	XP_002200447	BMP15	XP_002198552	BMP10	XP_003212425	BMP3	XP_005999823	BMP6	XP_020385239	BMP5	XP_007892257
GDF11A	XP_018944745.1	GDF10B	XP_003438593	GDF10B	NP_001165060	BMP4	XP_004082247	BMP3	XP_003974705	BMP6	XP_006634536	BMP4	NP_001193	BMP4	NP_031580	BMP6	NP_001106378	BMP4	XP_018413933	BMP7A	XP_007433673	BMP7A	XP_015278002	BMP10	XP_008123637	BMP5	XP_002195025	ADMP	XP_012426640	BMP15	XP_003205714	BMP4	XP_020366078	BMP7	XP_020373584	BMP7	XP_007901604
GDF11B	XP_018940732.1	GDF11	XP_005469483	GDF11	NP_998140	BMP5	XP_004077471	BMP4	XP_003962570	BMP7	XP_006639569	BMP5	NP_066551	BMP5	NP_031581	BMP7A	NP_989197	BMP5	XP_007431801	BMP8A	XP_015744136	BMP8B	XP_015273239	BMP15	XP_008122791	BMP6	XP_015131483	LEFTY2	XP_002194664	NODAL	XP_010721467	BMP5	XP_020370652	BMP7	XP_020378458	BMP7	XP_007882729
LFT1A	XP_018920414.1	GDF15	XP_003438053	GDF15	XP_005171313	BMP6	XP_004081013	BMP5	XP_003964145	BMP8A	XP_015203964	BMP6	NP_001709	BMP6	NP_031582	BMP7B	AAI67910	BMP6	XP_007422205	BMP10	XP_007442098	BMP9	XP_015266057	BMP16	XP 008112056	BMP7	XP_417496	GDNF	XP_002192645	GDNF	XP_010723654	BMP6	XP_006002932	BMP9	XP_020370868	BMP8	XP_007906955
LFT1B	XP_018933781.1	BMP2B	XP_003440710	BMP2A	NP_571434	BMP7A	XP_011473658	BMP6	XP_011606162	BMP9	XP_006630373	BMP7	NP_001710	BMP7	NP_031583	BMP8B	XP_002941697	BMP7A	XP_018428493	BMP15	XP_007433633	BMP10	XP_015276614	NODAL	XP_008104860	BMP8B	XP_003642631	ARTN	XP_002189133	ARTN	XP_019474367	BMP7	XP_005990644	BMP10	XP_020379889	BMP9	XP_007902820
LFT2A	XP_018976267.1	BMP3	XP_003444586	BMP2B	NP_571435	BMP7B	XP_004070841	BMP7A	XP_003973521	BMP10	XP_006625612	BMP8A	NP_861525	BMP8A	NP_001242948	BMP5	XP_018416050	BMP7B	XP_018416177	ADMP1	XP_007441060.1	BMP15	XP_015264422	SPAW	XP_008117886	BMP9	NP_990763	NRTN	XP_002198822	NRTN	XP_019465583	BMP8A	XP_005995651	BMP15	XP_020377945	BMP10	XP_007909173
LFT2B	XP_018966930.1	BMP4	XP_003442987	BMP3	NP_001071233	BMP8A	XP_011479316	BMP7B	XP_003963437	BMP15	XP_006632858	BMP8B	NP_001711	BMP8B	NP_031585	BMP6	XP_018415841	BMP8B	XP_018423216	NODAL	XP_007427566	NODAL	XP_015277813	GDNF	XP_008114308	BMP10	NP_001264975	ADMP	ENSTGUG00000000101	LEFTY1	XP_010704961	BMP9	XP_005992508	BMP16	XP_020370388	BMP15	XP_007910653
BMP6A	XP_018968634.1	BMP5	XP_003441043	BMP4	NP_571417	BMP9	XP_004086860	BMP8A	XP_011607140	BMP16	XP_015196386	BMP9	NP_057288	BMP9	XP_002940692	BMP15	XP_002936834	BMP10	XP_018409920	GDNF	XP_007437589	NODAL	XP_015264050	ARTN	XP_003220296	BMP15	NP_001006589			AMH	XP_010723159	BMP10	XP_006009707	ADMP1	XP_020388025	NODAL	XP_007909242
BMP6B	XP_018946403.1	BMP6	XP_003443653	BMP5	NP_957345	BMP10A	XP_004072919	BMP9	XP_003961584	ADMP1	XP_006640042	BMP10	NP_055297	BMP10	XP_002935357	ADMP1	NP_001039157	BMP15	XP_018419745	ARTN	XP_015745092	GDNF	XP_015275651	PSPN	XP_008101919	ADMP	NP_990153					BMP15	XP_005992965	NDR1	XP_020383112	GDNF	XP_007910431
BMP5	XP_018931988.1	BMP7A	XP_003442703	BMP6	NP_001013357	BMP10B	XP_004074956	BMP10A	XP_003974763	ADMP2	XP_015201843	BMP15	NP_005439	BMP15	NP_033887	ADMP2	XP_002939791	ADMP1	XP_018423455	NRTN	XP_007432065	ARTN	XP_015278431	LEFTY1	XP_003216138	NODAL	XP_015152908					BMP16	XP_006002675	NDR2	XP_020379507	ARTN	XP_007905319
BMP7BA	XP_018931702.1	BMP7B	XP_003439028	BMP7A	NP_571396	BMP15	XP_004079992	BMP10B	XP_011603243	GDNF	XP_015195745	BMP9	NP_062379	NODAL	NP_038639	GDNF	XP_002938232	ADMP2	XP_018429791	PSPN	XP_007423942	NRTN	XP_015282852	AMH	XP_003230761	GDNF	XP_425018					ADMP1	XP_005989999	ARTN	XP_020376565	NRTN	XP_007900744
BMP7BB	XP_018924358.1	BMP8A	XP_003454659	BMP7B	XP_005174164	BMP16	XP_011480845	BMP15	XP_003966895	ARTN	XP_015210613	BMP10	NP_033886	GDNF	NP_034405	ARTN	XP_004914021	GDNF	XP_018420103	LEFTY1	XP_007436457	PSPN	XP_015276540			ARTN	XP_015146793					ADMP2	XP_006004299	NRTN	XP_020388026	LEFTY1	XP_007903674
BMP7A	XP_018967949.1	BMP9	XP_003438592	BMP8A	NP_001038436	ADMP1	XP_004079515	BMP16	XP_011606692	NRTN	XP_006640038	NODAL	NP_060525	ARTN	NP_033841	LEFTY	NP_001123725	ARTN	XP_018414466	AMH	XP_007442240	LEFTY2	XP_015284454			NRTN	NP_001074973					NDR1	XP_006000414	LEFTY1	XP_020380679	LEFTY2	XP_007896477
BMP8A	XP_018980132.1	BMP10A	XP_003448668	BMP9	NP_001165057	ADMP2	XP_004086874	ADMP1	XP_003975469	PSPN	XP_006631607	GDNF	NP_001177397	NRTN	NP_032764	NODAL	NP_001016321.1	NRTN	XP_018415198			AMH	XP_015280550			LEFTY2	XP_015139103					NDR2	XP_005991457	AMH	XP_020381753	AMH	XP_007896900
BMP8B	XP_018980133.1	BMP10B	XP_003453958	BMP10A	NP_001124072	NDR1	XP_004080461	ADMP2	XP_003961590	LEFTY1	XP_006625847	ARTN	NP_476432	PSPN	NP_032980	NODAL	XP_002932767.1	PSPN	XP_018421615							AMH	NP_990361					GDNFA	XP_006007492
GDF3	XP_018941481.1	BMP15	XP_003457772	BMP10B	XP_700297	NDR2	XP_004072415	NDR1	XP_003961216	AMH	XP_015220826	NRTN	NP_004549	LEFTY1	NP_034224	NODAL	XP_002932797.2	LEFTY1	XP_018423766							ADMP	ENSGALG00000006239					ARTN	XP_005994293
BMP2AA	XP_018941471.1	BMP16	XP_003450878	BMP15	NP_001018320	SPAW	XP_004075036	NDR2	XP_003965673	GSDF	XP_015216838	PSPN	NP_004149	LEFTY2	NP_796073	NODAL	XP_004912576.1	AMH	XP_018428749													NRTNA	XP_006014609
BMP2AB	XP_018947115.1	ADMP1	XP_003448579	BMP16	NP_001165247	GDNFA	XP_004074824	SPAW	XP_003974938	NODAL	XP_006625854	LEFTY1	NP_066277	AMH	NP_031471	NODAL	XP_004912575.1	NODAL	XP_018422153													NRTNB	XP_005989987
BMP2BA	XP_018982012.1	ADMP2	XP_005448039	ADMP1	NP_571951	GDNFB	XP_004072388	GDNFA	XP_003965550	NODAL	XP_006625856	LEFTY2	NP_003231			NODAL	XP_002945280.2	NODAL	XP_018422154													PSPN	XP_005994392
BMP2BB	XP_018955919.1	NDR1	XP_005451450	NDR1	NP_571041	ARTNA	XP_004078992	GDNFB	XP_011613934	NODAL	XP_015199837	AMH	NP_000470			NODAL	XP_002932766.2	NODAL	XP_018422155													LEFTY1	XP_006005966
BMP4A	XP_018924742.1	NDR2	XP_003441854	NDR2	NP_624359	NRTN	XP_011485417	ARTNA	XP_011614894	NODAL2	XP_006630405					NODAL	NP_988864.1	NODAL	XP_018423155													AMH	XP_005993872
BMP4B	XP_018956048.1	SPAW	XP_003451759	SPAW	NP_851298	PSPN	XP_011490696	NRTN	XP_003975473							NODAL	NP_001106377.1	NODAL	XP_018420404
BMP16A	XP_018921856.1	GDNFA	XP_003453908	GDNFA	XP_005169200	LEFTY1	NP_001156562	PSPN	XP_011611056							NODAL	NP_001297040.1
BMP16B	XP_018977970.1	GDNFB	XP_005452107	GDNFB	XP_009299466	AMH	NP_001098198	LEFTY1	XP_003971517							NODAL	XP_004912568.1
GDF7A	XP_018975814.1	ARTNA	XP_005476111	ARTN	XP_005170818	GSDF	NP_001171213	AMH	XP_011613046							NODAL	XP_002936396.1
GDF7B	XP_018977261.1	NRTN	XP_005476665	NRTN	XP_005155771			GSDF	NP_001306834
GDF6AA	XP_018938601.1	PSPN	XP_005458762	PSPN	XP_009294689
GDF6AB	XP_018933151.1	LEFTY1	XP_003440755	LEFTY1	NP_571035
GDF6B	XP_018933572.1	AMH	XP_003451353	LEFTY2	NP_571036
GDF5A	XP_018964500.1	GSDF	NP_001266510	AMH	NP_001007780
GDF5B	XP_018925558.1			GSDF	NP_001108140
BMP10A	XP_018971308.1
BMP10BA	XP_018966756.1
BMP10BB	XP_018979059.1
NDR1A	XP_018932851.1
NDR1B	XP_018919676.1
NDR2A	XP_018944849.1
NDR2B	XP_018976720.1
NDR3A	XP_018979548.1
NDR3B	XP_018950458.1
ADMP1	XP_018953288.1
ADMP2	XP_018944652.1
GDF10A	XP_018967225.1
GDF10B	KTG05787.1
AMH	XP_018920045.1
GDNFAA	XP_018972614.1
GDNFAB	XP_018966707.1
GDNFBA	XP_018956683.1
GDNFBB	XP_018961196.1
NRTNAA	XP_018927550.1
NRTNAB	XP_018971874.1
NRTNBA	XP_018925043.1
NRTNBB	XP_018937774.1
ARTNA	XP_018970087.1
ARTNB	XP_018932740.1
PSPNA	XP_018975196.1
PSPNB	XP_018920101.1
BMP15A	XP_018963070.1
BMP15B	XP_018945410.1
GDF9A	XP_018979205.1
GDF9B	XP_018923604.1
GDF15A	XP_018929111.1
GDF15B	XP_018951294.1
[truncated: 12 more columns]

## Sheet:  type I receptors
Table S2b. Inventory of the TGF-β type I receptors in all examined animals
Common carp (Cyprinus carpio)		Nile tilapia (Oreochromis niloticus)		Zebrafish (Danio rerio)		Medaka (Oryzias latipes)		Torafugu (Takifugu rubripes)		Spotted gar (Lepisosteus oculatus)		Human (Homo sapiens)		Mouse (Mus musculus )		Western clawed frog (Xenopus tropicalis)		Mountain slow frog (Nanorana parkeri)		Green anole (Anolis carolinensis )		Burmese python (Python bivittatus)		Gecko (Gekko japonicus)		Chicken (Gallus gallus)		Turkey (Meleagris gallopavo)		Zebra finch (Taeniopygia guttata)		Coelacanth (Latimeria chalumnae)		Whale shark (Rhincodon typus)		Elephant shark (Callorhinchus milii)		Lamprey (Petromyzon marinus)		Lancelet (Branchiostoma floridae)		Vase tunicate (Ciona intestinalis)		Common urchin (Paracentrotus lividus)		Fruit fly (Drosophila melanogaster)		Oyster (Crassostrea gigas)
Symbol	Accession No	Symbol	Accession No	Symbol	Accession No	Symbol	Accession No	Symbol	Accession No	Symbol	Accession No	Symbol	Accession No	Symbol	Accession No	Symbol	Accession No	Symbol	Accession No	Symbol	Accession No	Symbol	Accession No	Symbol	Accession No	Symbol	Accession No	Symbol	Accession No	Symbol	Accession No	Symbol	Accession No	Symbol	Accession No	Symbol	Accession No	Symbol	Accession No	Symbol	Accession No	Symbol	Accession No	Symbol	Accession No	Symbol	Accession No	Symbol	Accession No
ACVRL1	XP_018953513.1	ACVRL1	ENSONIP00000015258	ACVRL1	ENSDARP00000043461	ACVRL1	XP_004070497	ACVRL1	XP_003963217.1	ACVRL1	XP_015199948.1	ACVRL1	ENSP00000373574	ACVRL1	NP_001264184.1	ACVRL1	ENSXETP00000059199	ACVRL1	XP 018425880.1	ACVRL1	ENSACAP00000016634	ACVRL1	XP_007434151.1	ACVRL1	XP 015265049.1	ACVRL1	ENSGALP00000035213	ACVRL1	XP_010726218.2	ACVRL1	XP_012425987.1	ACVRL1	XP_005986357.1	ACVRL1	XP_020378341.1	ACVRL1	XP_007896316.1	ACVR1	ENSPMAP00000006959	ACVR1B/TGFBR1/ACVR1C	XP_002598020.1	ACVR1B/TGFBR1/ACVR1C	NP_001093904.1	BMPR1A/BMPR1B	ACU12850.1	TKV	NP_787992.1	ACVR1B/TGFBR1/ACVR1C	XP_011414113.1
ACVRL1	XP_018958032.1	ACVR1	ENSONIP00000011261	ACVR1L	ENSDARP00000111550	ACVR1	XP_011488019	ACVR1	XP_011608703.1	ACVR1L	XP_015216656.1	ACVR1	ENSP00000263640	ACVR1	NP_031420.2	ACVR1	ENSXETP00000022799	ACVR1	XP 018408662.1	ACVR1	ENSACAP00000007502	ACVR1	XP_007424512.1	ACVR1	XP 015267055.1	ACVR1	ENSGALP00000020469	ACVR1	XP_010712260.1	ACVR1	XP_002186924.2	ACVR1L	XP_014349943.1	ACVRL1	XP_020381354.1	ACVR1L	XP_007908132.1	ACVR1L	ENSPMAP00000005834	BMPR1A/BMPR1B	XP_002596004.1	BMPR1A/BMPR1B	XP_009860702.1	ACVRL1/ACVR1	AIF71193.1	SAX	NP_724606.1	BMPR1A/BMPR1B	XP_019924632.1
ACVR1	XP_018948252.1	ACVR1L	ENSONIP00000001558	BMPR1AA	ENSDARP00000015287	ACVR1L	XP_011488861	ACVR1L	XP_003962581.1	ACVR1	XP_006636530.2	BMPR1A	ENSP00000361107	BMPR1A	NP_033888.2	BMPR1A	ENSXETP00000007891	BMPR1A	XP 018428577.1	BMPR1A	ENSACAP00000014455	BMPR1A	XP_007435836.1	BMPR1A	XP 015281142.1	BMPR1A	ENSGALP00000003114	BMPR1A	XP_010712485.1	BMPR1A	XP_012429980.1	ACVR1	XP_005998008.1	ACVR1	XP_020367813.1	ACVR1	XP_007888096.1	ACVR1B	ENSPMAP00000007028	ACVR1	XP_002598018.1	ACVRL1/ACVR1	NP_001071834.1			BABO	NP_477000.1	ACVRL1/ACVR1	XP_011451305.1
ACVR1	XP_018962996.1	BMPR1AA	ENSONIP00000020247	BMPR1AB	ENSDARP00000141520	BMPR1A	XP_004077048	BMPR1AA	XP_003963812.1	BMPR1A	XP_015203272.1	ACVR1B	ENSP00000257963	ACVR1B	NP_031421.1	ACVR1B	ENSXETP00000001261	ACVR1B	XP 018425886.1	ACVR1B	ENSACAP00000016598	ACVR1B	XP_007434152.1	ACVR1B	XP 015265048.1	ACVR1B	ENSGALG00000029599	ACVR1B	XP_019466884.1	ACVR1B	XP_002190504.2	BMPR1A	XP_014352711.1	BMPR1A	XP_020374030.1	BMPR1A	XP_007897509.1	TGFBR1	ENSPMAP00000003812
ACVR1L	XP_018927006.1	ACVR1BB	ENSONIP00000015261	ACVR1BB	ENSDARP00000068426	ACVR1B	XP_011475665	ACVR1BA	XP_003973232.1	ACVR1B	XP_015199946.1	TGFBR1	ENSP00000364133	TGFBR1	XP_017175592.1	TGFBR1	ENSXETP00000050561	TGFBR1	XP 018426583.1	TGFBR1	ENSACAP00000009037	TGFBR1	XP_007444094.1	TGFBR1	XP 015265170.1	TGFBR1	ENSGALP00000020569	TGFBR1	XP_010706605.1	TGFBR1	XP_002190425.2	ACVR1B	XP_014340425.1	ACVR1B	XP_020379808.1	ACVR1B	XP_007884843.1	TGFBR1	ENSPMAP00000005984
ACVR1L	XP_018927006.1	ACVR1BA	ENSONIP00000024011	ACVR1BA	ENSDARP00000004431	TGFBR1	XP_004084759	ACVR1BB	XP_003963216.1	TGFBR1	XP_015209965.1	BMPR1B	ENSP00000426617	BMPR1B	NP_001264149.1	BMPR1B	ENSXETP00000063302	BMPR1B	XP 018409998.1	BMPR1B	ENSACAP00000013548	TGFBR1	XP_007440564.2	BMPR1B	XP 015274170.1	BMPR1B	ENSGALP00000036862	BMPR1B	XP_010708321.1	BMPR1B	XP_002193731.1	TGFBR1	XP_014351914.1	TGFBR1	XP_007896315.1	TGFBR1	XP_007896315.1
BMPR1AB	XP_018969201.1	TGFBR1	ENSONIP00000012121	TGFBR1A	ENSDARP00000111880	BMPR1BA	XP_004072299	TGFBR1	XP_011616178.1	BMPR1B	XP_015195909.1	ACVR1C	ENSP00000243349	ACVR1C	NP_001104500.1	ACVR1C	ENSXETP00000022801	ACVR1C	XP 018408644.1	ACVR1C	ENSACAP00000007561	BMPR1B	XP_007433505.1	ACVR1C	XP 015267030.1	ACVR1C	ENSGALP00000020464	ACVR1C	XP_010712261.2	ACVR1C	XP_002189039.2	BMPR1B	XP_006010415.1	BMPR1B	XP_020383921.1	BMPR1B	XP_007900710.1
BMPR1AB	XP_018968945.1	BMPR1BB	ENSONIP00000017620	TGFBR1B	ENSDARP00000061972	BMPR1BB	XP_004074823	BMPR1BA	XP_003974866.1	ACVR1C	XP_015214265.1											ACVR1C	XP_007424509.1									ACVR1C	XP_005998005.1	ACVR1C	XP_020367813.1	ACVR1C	XP_007888392.1
BMPR1AB	XP_018959321.1	BMPR1BA	ENSONIP00000018799	BMPR1BB	ENSDARP00000130007	ACVR1C	XP_011488018	BMPR1BB	XP_011603214.1
BMPR1BA	XP 01895154	ACVR1C	ENSONIP00000011273	BMPR1BA	ENSDARP00000140548			ACVR1C	XP_011608713.1
BMPR1BB	XP_018966413.1			ACVR1C	ENSDARP00000107775
BMPR1BB	XP_018981352.1
TGFBR1	XP_018924023.1
TGFBR1	XP_018931347.1
TGFBR1	XP_018937998.1
ACVR1BA	XP_018953514.1
ACVR1BA	XP_018953517.1
ACVR1BB	XP_018963357.1
TGFBR1A	XP_018953509.1
TGFBR1A	XP_018953509.1
TGFBR1B	XP_018922450.1
TGFBR1B	XP_018922450.1
[truncated: 12 more columns]

## Sheet:  type II receptors
Table S2c. Inventory of the TGF-β type II receptors in all examined animals
Common carp (Cyprinus carpio)		Nile tilapia (Oreochromis niloticus)		Zebrafish (Danio rerio)		Medaka (Oryzias latipes)		Fugu (Takifugu rubripes)		Spotted gar (Lepisosteus oculatus)		Human (Homo sapiens)		Mouse (Mus musculus)		Western clawed frog (Xenopus tropicalis)		Mountain slow frog (Nanorana parkeri)		Green anole (Anolis carolinensis )		Burmese python (Python bivittatus)		Gecko (Gekko japonicus)		Chicken (Gallus gallus)		Turkey (Meleagris gallopavo)		Zebra finch (Taeniopygia guttata)		Coelacanth (Latimeria chalumnae)		Elephant shark (Callorhinchus milii)		Lamprey (Petromyzon marinus)		Lancelet (Branchiostoma floridae)		Vase tunicate (Ciona intestinalis)		Common urchin (Paracentrotus lividus)		Fruit fly (Drosophila melanogaster)		Oyster (Crassostrea gigas)		Leech (Helobdella robusta)
Symbol	Accession No	Symbol	Accession No	Symbol	Accession No	Symbol	Accession No	Symbol	Accession No	Symbol	Accession No	Symbol	Accession No	Symbol	Accession No	Symbol	Accession No	Symbol	Accession No	Symbol	Accession No	Symbol	Accession No	Symbol	Accession No	Symbol	Accession No	Symbol	Accession No	Symbol	Accession No	Symbol	Accession No	Symbol	Accession No	Symbol	Accession No	Symbol	Accession No	Symbol	Accession No	Symbol	Accession No	Symbol	Accession No	Symbol	Accession No	Symbol	Accession No
ACVR2A	XP_018929718.1	ACVR2AA	ENSONIP00000007325	ACVR2AA	ENSDARP00000111494	ACVR2AB	XP_004066416	ACVR2AA	XP_003979451.2	ACVR2A	XP_015213981.1	ACVR2A	ENSP00000241416	ACVR2A	ENSMUSP00000067305	ACVR2A	ENSXETP00000046976	ACVR2A	XP 018422276.1	ACVR2A	ENSACAP00000003417	ACVR2A	XP_007422697.1	ACVR2A	XP 015264807.1	ACVR2A	ENSGALP00000037012	ACVR2A	XP_003207799.1	ACVR2A	XP_012430505.1	ACVR2A	XP_014349698.1	ACVR2A	XP_007894547.1	BMPR2	ENSPMAP00000007299	TGFBR2	XP_002612985.1	BMPR2/AMHR2	XP_018671308.1	BMPR2/AMHR2	AAS00536.1	ACVR2(PUNT)	NP_001262575.1	ACVR2	NP_001292259.1	ACVR2	XP_009029744.1
ACVR2A	XP_018971107.1	ACVR2AB	ENSONIP00000015460	ACVR2AB	ENSDARP00000139057	ACVR2BA	XP_004080882	ACVR2AB	XP_011604702.1	ACVR2B	XP_015209773.1	ACVR2B	ENSP00000340361	ACVR2B	ENSMUSP00000126108	ACVR2B	ENSXETP00000058996	ACVR2B	XP 018408985.1	ACVR2B	ENSACAP00000008927	ACVR2B	XP_007428221.1	ACVR2B	XP 015278539.1	ACVR2B	ENSGALP00000009931	ACVR2B	XP_019471788.1	ACVR2B	XP_012426827.1	ACVR2B	XP_014348422.1	ACVR2B	XP_007910573.1	BMPR2	ENSPMAP00000008325	ACVR2	XP_002598117.1	ACVR2	NP_001071835.1			BMPR2	NP_524692.3	BMPR2/AMHR2	XP_011424061.1	BMPR2/AMHR2	XP_009025491.1
ACVR2A	XP_018939544.1	ACVR2BA	ENSONIP00000021897	ACVR2BA	ENSDARP00000028046	ACVR2BB	XP_011471683	ACVR2BB	XP_003975389.1	TGFBR2A	XP_015212522.1	BMPR2	ENSP00000363708	BMPR2	ENSMUSP00000084701	BMPR2	ENSXETP00000047768	BMPR2	XP 018409525.1	BMPR2	ENSACAP00000004815	BMPR2	XP_007422081.1	BMPR2	XP 015270116.1	BMPR2	ENSGALP00000013771	BMPR2	XP_019472558.1	BMPR2	XP_012430432.1	BMPR2	XP_005995466.1	BMPR2	XP_007908791.1	ACVR2B	ENSPMAP00000006416			TGFBR2	NP_001071836.1
ACVR2B	XP_018977169.1	ACVR2BB	ENSONIP00000023305	ACVR2BB	ENSDARP00000133826	BMPR2B	XP_011484145	BMPR2	XP_011604505.1	TGFBR2B	XP_015213826.1	TGFBR2A	ENSP00000295754	TGFBR2A	ENSMUSP00000062333	TGFBR2A	ENSXETP00000031689	TGFBR2	XP 018418472.1	TGFBR2	ENSACAP00000014029	TGFBR2	XP_007422896.1	TGFBR2	XP 015284085.1	TGFBR2	ENSGALP00000018634	TGFBR2	XP_010711193.1	TGFBR2	XP_012427091.1	TGFBR2A	XP_014342565.1	TGFBR2A	XP_007887981.1
ACVR2B	XP_018944093.1	BMPR2A	ENSONIP00000007292	BMPR2A	ENSDARP00000056763	TGFBR2A	XP_011479041	TGFBR2A	XP_003969323.1	BMPR2	XP_015214836.1	AMHR2	ENSP00000257863	AMHR2	ENSMUSP00000023809	AMHR2	ENSXETP00000061923	TGFBR2B	XP 018430361.1	AMHR2	ENSACAP00000000651	AMHR2	XP_007423798.1	AMHR2	XP 015277694.1	AMHR2	XP_015155816.1	TGFBR2B	XP_003207745.2	TGFBR2B	XP_012430319.1	TGFBR2B	XP_006004370.1	TGFBR2B	XP_007907321.1
ACVR2B	XP_018980564.1	BMPR2B	ENSONIP00000016618	BMPR2B	ENSDARP00000106831	TGFBR2B	XP_004081706	TGFBR2A	XP_011603617.1	AMHR2	XP_015199519.1					TGFBR2B	XP_017953138.1			TGFBR2B	XP_003214928.1	TGFBR2B	XP_007428026.1	TGFBR2B	XP 015284494.1	TGFBR2B	XP_015145444.1					AMHR2	XP_005991518.2
ACVR2B	XP_018957735.1	TGFBR2AA	ENSONIP00000017402	TGFBR2A	ENSDARP00000039831	AMHR2	NP_001098366	TGFBR2B	XP_003978315.1
ACVR2B	XP_018945994.1	TGFBR2AB	ENSONIP00000024765	TGFBR2A	ENSDARP00000076901			AMHR2	XP_011612373.1
BMPR2	XP_018959034.1	AMHR2	ENSONIP00000015697	TGFBR2B	XP 688938.2
BMPR2	XP_018956053.1	TGFBR2B	NP_001298252.1
TGFBR2A	XP_018975097.1
TGFBR2A	XP_018979618.1
TGFBR2B	XP_018958407.1
TGFBR2B	XP_018965245.1
[truncated: 10 more columns]

## Sheet: smads
Table S2d. Inventory of the TGF-β smads in all examined animals
Atlantic salmon (Salmo salar)		Common carp (Cyprinus carpio)		Nile tilapia (Oreochromis niloticus)		Zebrafish (Danio rerio)		Medaka (Oryzias latipes)		Torafugu (Takifugu rubripes)		Spotted gar (Lepisosteus oculatus)		Coelacanth (Latimeria chalumnae)		Whale shark (Rhincodon typus)		Elephant shark (Callorhinchus milii)		Human (Homo sapiens)		Mouse (Mus musculus )		Western clawed frog (Xenopus tropicalis)		Mountain slow frog (Nanorana parkeri)		Green anole (Anolis carolinensis )		Burmese python (Python bivittatus)		Gecko (Gekko japonicus)		Chicken (Gallus gallus)		Turkey (Meleagris gallopavo)		Zebra finch (Taeniopygia guttata)		Lamprey (Petromyzon marinus)		Lancelet (Branchiostoma floridae)		Vase tunicate (Ciona intestinalis)		Common urchin (Paracentrotus lividus)		Fruit fly (Drosophila melanogaster)
Symbol	Accession No	Symbol	Accession No	Symbol	Accession No	Symbol	Accession No	Symbol	Accession No	Symbol	Accession No	Symbol	Accession No	Symbol	Accession No	Symbol	Accession No	Symbol	Accession No	Symbol	Accession No	Symbol	Accession No	Symbol	Accession No	Symbol	Accession No	Symbol	Accession No	Symbol	Accession No	Symbol	Accession No	Symbol	Accession No	Symbol	Accession No	Symbol	Accession No	Symbol	Accession No	Symbol	Accession No	Symbol	Accession No	Symbol	Accession No	Symbol	Accession No
SMAD1	XP_014064877.1	SMAD1	XP_018931031.1	SMAD1	XP_003449718.1	SMAD1	XP_005160022.1	SMAD1	XP_004065978.1	SMAD1	XP_003972463.1	SMAD1	XP_006629559.1	SMAD1	XP_005995608.1	SMAD1	XP_007897353.1	SMAD1	XP_007897353.1	SMAD1	NP_005891.1	SMAD1	NP_032565.2	SMAD1	NP_001007481.1	SMAD1	XP_018411232.1	SMAD1	XP_003221725.1	SMAD1	XP_007437569.1	SMAD1	XP_015278402.1	SMAD1	NP_001188384.1	SMAD1	XP_010707832.1	SMAD1	XP_002188546.1	SMAD1	ENSPMAP00000010809	SMAD6	XP_002592698.1	SMAD1/5/8	NP_001071815.1	SMAD1/5/8	ACU12852.1	SMAD1/5/8(MAD)	NP_477017.1
SMAD1	XP_014012307.1	SMAD1	XP_018928953.1	SMAD5	XP_003451854.1	SMAD5	XP_009289292.1	SMAD5	XP_004073607.1	SMAD5	XP_003970131.1	SMAD5	XP_006631964.1	SMAD5	XP_006009429.1	SMAD5	XP_007899529.1	SMAD5	XP_007899530.1	SMAD5	XP_016864959.1	SMAD5	XP_006517182.1	SMAD8A	ENSXETG00000023689	SMAD8	XP_018409904.1	SMAD5	XP_008113736.1	SMAD5	XP_007424793.1	SMAD5	XP_015271471.1	SMAD5	NP_001014968.1	SMAD5	XP_003210496.2	SMAD5	XP_002186977.1	SMAD4	ENSPMAP00000010360	SMAD2/3	XP_002608052.1	SMAD2/3	NP_001071816.1	SMAD6/7	ADW95340.1	SMAD2/3(SMOX)	NP_511079.1
SMAD5	XP_014068776.1	SMAD5	XP_018942067.1	SMAD8	XP_005463296.1	SMAD8	NP_001315428.1	SMAD8	XP_004076249.1	SMAD8	XP_003971365.1	SMAD8	XP_006628242.1	SMAD8	XP_006005271.1	SMAD2	XP_007904996.1	SMAD2	XP_007904996.1	SMAD8	NP_001120689.1	SMAD8	NP_062356.3	SMAD8B	ENSXETG00000001820	SMAD2	XP_018411232.1	SMAD8	XP_003219198.1	SMAD8	XP_007436558.1	SMAD8	XP_015261612.1	SMAD8	NP_001019997.1	SMAD8	XP_003203422.2	SMAD8	XP_012425188.1	SMAD6	ENSPMAP00000009128	SMAD4	XP_002605517.1	SMAD2/3	XP_002119158.1			SMAD4(MED_	NP_733438.1
SMAD5	XP_014054014.1	SMAD5	XP_018978219.1	SMAD2	XP_003448638.1	SMAD2	NP_571441.3	SMAD2	XP_004072808.1	SMAD2	XP_003974614.1	SMAD2	XP_006627303.1	SMAD2	XP_006005074.1	SMAD3	XP_007908223.1	SMAD3	XP_007908223.1	SMAD2	NP_005892.1	SMAD2	NP_001297999.1	SMAD2	NP_001011168.1	SMAD3	XP_018408348.1	SMAD2	XP_003216221.1	SMAD2	XP_007425558.1	SMAD2	XP_015276478.1	SMAD2	XP_015155929.1	SMAD2	XP_019465827.1	SMAD2	XP_012432808.1			SMAD8	XP_002611510.1	SMAD4	XP_018667719.1			SMAD6/7(DAD)	NP_477260.1
SMAD8	XP_013985234.1	SMAD5	XP_018977881.1	SMAD2	XP_003444415.1	SMAD3	NP_571646.1	SMAD2	XP_004074914.1	SMAD2	XP_003979424.2	SMAD3	XP_006628801.1	SMAD3	ENSLACP00000011989	SMAD4	XP_007897353.1	SMAD4	XP_007904971.1	SMAD3	NP_005893.1	SMAD3	NP_058049.3	SMAD3	NP_001008436.1	SMAD3	XP_018427920.1	SMAD3	XP_008118639.1	SMAD3	XP_007430208.1	SMAD3	XP_015261045.1	SMAD3	NP_989806.1	SMAD3	XP_010715902.1	SMAD2	XP_012432789.1					SMAD6/7	NP_001071965.1
SMAD2	XP_014026966.1	SMAD8	XP_018966585.1	SMAD3	XP_003456800.1	SMAD3	NP_778258.1	SMAD3	XP_004069659.1	SMAD3	XP_003969687.1	SMAD4	XP_015195893.1	SMAD4	XP_006010305.2	SMAD6	XP_007906525.1	SMAD6	XP_007906525.1	SMAD4	NP_005350.1	SMAD4	XP_006525764.1	SMAD4	XP_002934485.1	SMAD4	XP_018430954.1	SMAD4	XP_003227329.1	SMAD4	XP_007429381.1	SMAD4	XP_015267212.1	SMAD4	XP_015154049.1	SMAD3	XP_019466560.1	SMAD3	XP_012432687.1
SMAD2	XP_014016088.1	SMAD8	XP_018966604.1	SMAD3	XP_003440498.1	SMAD4	XP_009299441.1	SMAD3	XP_004066933.1	SMAD3	XP_003967501.1	SMAD4	XP_015224305.1	SMAD4	XP_006008434.1	SMAD7	XP_007904989.1	SMAD7	XP_007904990.1	SMAD6	NP_005576.3	SMAD6	NP_032568.3	SMAD4	XP_004920958.1	SMAD4	XP_018416518.1	SMAD6	XP_003227298.1	SMAD6	XP_015743679.1	SMAD6	XP_015283824.1	SMAD6	NP_989579.1	SMAD6	XP_010715963.1	SMAD3	NP_001232497.1
SMAD3	XP_014032007.1	SMAD8	XP_018974316.1	SMAD4	XP_003453910.1	SMAD4	XP_017213466.1	SMAD4	XP_004072290.1	SMAD4	XP_003974832.1	SMAD6	XP_006628799.1	SMAD6	XP_006003378.1					SMAD7	NP_005895.1	SMAD7	NP_001036125.1	SMAD6	ENSXETP00000034783	SMAD4	XP_018430457.1	SMAD7	XP_008100971.1	SMAD6	XP_007436349.1	SMAD6	XP_015274588.1	SMAD7	XP_427238.2	SMAD7	XP_010726060.1	SMAD4	XP_004176050.1
SMAD3	XP_014025892.1	SMAD2	XP_018935503.1	SMAD4	XP_013127307.1	SMAD4	XP_005170105.1	SMAD4	XP_004085602.2	SMAD4	XP_011617192.1	SMAD7	XP_006627193.1	SMAD6	XP_014347375.1									SMAD6	ENSXETP00000043305	SMAD6	XP_018408322.1			SMAD7	XP_007421926.1	SMAD7	XP_015267600.1					SMAD6	XP_002198171.1
SMAD4ABA	XP_013993756.1	SMAD2	XP_018935560.1	SMAD4	XP_003455301.2	SMAD4	XP_009290668.1	SMAD4	XP_004074821.1	SMAD4	XP_003965552.1			SMAD7	XP_014351084.1									SMAD7	XP_004910394.1	SMAD6	XP_018421905.1											SMAD6	XP_012426287.1
SMAD4ABB	XP_013985383.1	SMAD2	XP_018948255.1	SMAD4	XP_019219821.1	SMAD6	NP_001019981.2	SMAD6	XP_004069661.1	SMAD6	XP_003967500.1															SMAD7	XP_018411237.1											SMAD7	XP_002199776.1
SMAD4AAA	XP_014027972.1	SMAD3	XP_018977807.1	SMAD6	XP_005461623.1	SMAD6	NP_001038516.1	SMAD6	XP_011486523.1	SMAD6	XP_011608289.1
SMAD4AAB	NP_001133775.1	SMAD3	XP_018961959.1	SMAD6	XP_003440497.1	SMAD7	NP_778257.2	SMAD7	XP_004074756.1	SMAD7	XP_003967500.1
SMAD44BBA	XP_014032650.1	SMAD3	XP_018935742.1	SMAD7	XP_003451551.1
SMAD4BBB	XP_013997067.1	SMAD3	XP_018948750.1
SMAD4BAA	XP_014056591.1	SMAD3	XP_018952278.1
SMAD6	XP_014025897.1	SMAD4	XP_018978530.1
SMAD6	XP_013984691.1	SMAD4	XP_018957814.1
SMAD7	XP_013980474.1	SMAD4	XP_018964698.1
SMAD7	XP_013980474.1	SMAD4	XP_018960191.1
		SMAD4	XP_018926695.1
		SMAD4	XP_018981686.1
		SMAD4	XP_018973221.1
		SMAD4	XP_018938986.1
		SMAD6	XP_018978376.1
		SMAD6	XP_018921638.1
		SMAD6	XP_018935760.1
		SMAD6	XP_018977813.1
		SMAD6	XP_018963299.1
		SMAD7	XP_018919236.1
		SMAD7	XP_018919238.1
[truncated: 14 more columns]
