# Supplementary material for: Identification and Evolution of TGF-β Signaling Pathway Members in Twenty-Four Animal Species and Expression in Tilapia
Source: Int J Mol Sci. 2018 Apr 11;19(4):1154. doi: 10.3390/ijms19041154 (PMC5979292; doi:10.3390/ijms19041154)
Supplement: Supplementary file 1 [file ijms-19-01154-s001.zip › Table S3.xlsx]

## Sheet: Tissue distribution
Table S3. Tissue distribution (FPKM) of TGF-β pathway members in tilapia eight adult tissues
	Gene	Brain	Heart	Kidney	Liver	Muscle	Head Kidney	Testis	Ovary
Ligands	tgfb1a	5.42922	56.9287	9.29858	2.64875	36.1299	62.0355	4.85094	1.16488
	tgfb2a	4.71221	5.12631	1.29969	0.761992	1.92639	1.66005	2.32454	0.33058
	tgfb2b	4.1869	1.42006	0.420739	1.23244	5.483	0.271458	3.41409	0.129916
	tgfb3a	1.80507	3.76536	4.29312	2.43535	2.4858	0.27276	3.08815	0.096207
	tgfb3b	4.74694	135.934	8.77916	7.34779	47.7271	0.310953	17.1624	0.670619
	inha	0	0	0	0	0	0	58.123	9.94031
	inhbaa	0.920241	0.609763	0.110808	0	0.203134	0.0142283	4.48984	2.24244
	inhbab	1.41931	0.333265	0.030954	10.0484	0	0	0.360505	0.894418
	inhbba	1.93321	50.7869	1.0308	0.249699	1.52597	0.131892	2.25852	2.19405
	inhbbb	0.891941	0.396179	0.143043	0.054071	0.39777	0.743865	2.33292	2.07985
	inhbe	0.139054	4.04794	0	125.54	0.310811	0.0228923	0.421737	0.076654
	bmp2b	0.643355	0.136814	0.615899	4.01727	0	1.34346	1.04806	0.058934
	bmp3	0.288995	1.40798	0	0	0	0.113206	0.365857	0
	bmp4	2.48976	21.8739	1.35195	2.84975	1.56811	2.41486	4.10418	0.5151
	bmp5	1.21415	30.8817	0	0	1.12267	0	1.52838	0.03196
	bmp6	0.873419	11.4344	2.23162	3.80994	0.996754	0.96794	7.67822	0.463106
	bmp7a	1.64471	0.997185	0.054254	0	1.6265	0.183417	0.695785	15.5094
	bmp7b	9.31315	5.26323	0.163276	0.139581	0.335956	0.146302	1.2637	0.384487
	bmp8a	0.465732	0.567844	0.033277	0	0	0.0185283	0.376253	1.10384
	bmp9	0	0.128069	0	17.0831	0	0	0	0
	bmp10a	0	21.651	0.04154	1.8948	0	0.021965	0	0
	bmp10b	0.071226	367.733	0	0.362107	0	0	0	0
	bmp15	0.11429	0.099466	0.108741	1.50938	11.5387	0.0484586	6.0713	127.512
	bmp16	1.52583	15.7244	1.98854	1.46555	3.7274	1.27865	0.561709	0.042956
	admp1	0.166637	0	0	0	0	0	0.118137	0.063353
	admp2	0	0	0	0	2.63383	0	3.88932	21.0633
	gdf3	0	0.538564	0	0.479204	8.86672	0.0676215	3.21914	84.527
	gdf5	0.424345	0.2403	0.757327	0.144444	0.178428	0.112973	0.576453	0.074481
	gdf6a	0.087709	0.312522	1.93392	0.985193	0.0894121	0.177454	0.182059	0
	gdf6b	0	0.299729	0.208601	0	0.0879722	0.0140758	1.67565	0
	gdf7	0	0	0	0	0	0.035932	0.058912	0.030559
	gdf8a	20.0908	0.253383	0	0.678696	0	0.117807	1.46255	0.107251
	gdf8b	13.9059	1.21548	0.054225	1.11402	32.3595	0.0281143	3.93506	0.047116
	gdf9	0.55753	0.237114	0	0.227818	12.59	0	1.35698	110.926
	gdf10a	0.804491	0.600729	0.366624	0	0.413614	0.0195389	1.02292	0
	gdf10b	2.04351	0.737272	0.115464	0.302341	0	0	0.547872	0.076831
	gdf11	5.49142	0.489836	0.206929	0.151019	0	0.064056	0.275907	0
	gdf15	0	0	0.064821	1.80422	0	0.552161	0.157938	0
	ndr1	0	0	0	0.807083	0	0	0.116898	0
	ndr2	0.326557	0	0	0	0	0.207953	0	0
	artna	0.587449	0.914381	0	0.101626	0	0.0989743	1.04933	0.053578
	nrtn	0.978612	1.62793	0	0	0	0	0	0
	gdnfa	0	0	0.289027	0.734827	5.41402	0	1.94077	0
	gdnfb	0.487426	0	0.052693	0.13527	0	0	0.365641	0
	lft1	0.967638	0.3283	0.494027	0	0	0	0.397005	0.140065
	amh	0.120833	0.397937	0.144741	0	0.213757	1.40315	37.4781	1.39842
	gsdf	0	1.0576	0	0	4.24696	0	245.378	11.998
Receptors	acvrl1	18.4572	58.4759	11.6967	3.14107	10.6352	13.9629	6.59092	1.67911
	acvr1	20.6419	16.162	2.79416	2.33539	16.7346	1.14788	10.2117	6.13477
	acvr1l	31.0481	27.0139	9.87307	9.45198	23.9761	22.345	29.8838	13.533
	bmpr1aa	6.65778	23.6794	6.43485	12.7201	10.208	1.93905	18.0001	9.81202
	acvr1ba	6.51093	17.198	3.92422	1.04178	5.94849	4.21265	8.41428	2.93338
	acvr1bb	9.82073	3.97241	0.984721	0.36644	0.212065	7.28144	4.974	0.0468961
	tgfbr1b	1.9728	5.93619	7.98217	8.19215	1.1579	8.36073	6.50004	0.474392
	bmpr1ba	9.60009	0.211153	0.0381275	0.60933	0.707633	0.122023	10.2702	5.59692
	bmpr1bb	1.19771	0.204862	0.266692	1.40158	0.665831	0.540629	2.10699	0.290475
	acvr1c	0.991494	3.93108	0.0175133	0	1.55667	0.162225	0.696824	0.348838
	acvr2aa	0.429814	0.366703	0.214342	0.483972	0	1.37294	1.3249	0.0984743
	acvr2ab	14.2598	19.9346	3.57482	8.18963	24.5296	10.1153	10.2207	8.10949
	tgfbr2ab	1.30984	46.0845	10.2659	4.78676	12.0053	10.4744	1.98024	0.288599
	acvr2ba	3.47787	1.45052	0.387848	1.13085	1.54602	1.07828	4.24024	6.61563
	acvr2bb	5.6235	7.90982	2.02112	4.35326	4.12559	5.83828	5.65891	3.17504
	bmpr2a	1.34054	0.310958	0.0428114	0	0.0786681	0.0992377	0.812927	0.029908
	bmpr2b	23.4997	23.1582	6.19208	10.9694	11.9232	9.53268	13.4927	1.46433
	tgfbr2aa	1.79506	18.8921	2.62929	4.38353	7.35906	14.1538	8.07159	18.1179
	amhr2	0	0	0	0	0	0	19.2075	0.18929
Smads	smad1	3.77078	11.9074	1.4921	3.77835	18.3336	5.58193	15.1914	17.4642
	smad2a	16.1636	17.1767	7.72454	6.02335	6.45443	15.2261	24.3963	10.4582
	smad2b	12.383	5.04106	3.21383	1.562	2.27994	13.9619	16.8467	2.96632
	smad3a	7.69014	5.22368	2.43131	0.560332	3.82305	11.5466	9.49597	4.1121
	smad3b	4.47486	4.05327	4.20815	1.63321	3.21902	3.06478	3.89991	2.34257
	smad4aa	9.40434	15.6959	3.76884	5.93246	18.444	10.9891	23.4299	27.1147
	smad4ab	16.1071	11.8214	4.65262	3.77921	5.48203	9.54056	22.8422	1.90561
	smad4ba	8.99343	9.79363	1.38166	1.75993	2.69629	4.97819	9.66592	1.10358
	smad4bb	2.57468	4.35205	0.339892	0.575327	4.19148	0.313463	10.3936	3.39011
	smad5	5.34997	14.5984	4.86918	3.87432	13.2303	9.4485	24.359	31.2278
	smad6aa	3.84913	30.2734	5.07164	6.59272	2.48908	1.06689	2.7735	0.373135
	smad6ab	2.22209	4.7675	2.96789	0.196121	1.60974	1.42534	1.72458	0.241014
	smad7	17.0927	49.5866	6.46177	11.0044	19.5529	5.44018	5.93975	0.359996
	smad8	4.20342	9.86738	0.952614	1.00204	6.30671	1.50451	10.5083	27.1075
